# Supplementary material for: Pyridostigmine Bromide Pills and Pesticides Exposure as Risk Factors for Eye Disease in Gulf War Veterans
Source: J Clin Med. 2023 Mar 21;12(6):2407. doi: 10.3390/jcm12062407 (PMC10059791; doi:10.3390/jcm12062407)
Supplement: Supplementary file 1 [file jcm-12-02407-s001.zip]

Archive with 1 entries (1 files):
- jcm-2229837-supplementary.pdf
